# Supplementary material for: Molecular markers of reduced behavioral sensitivity to transfluthrin in Anopheles gambiae s.s. from Western Kenya
Source: BMC Genomics. 2025 Jun 5;26:565. doi: 10.1186/s12864-025-11755-y (PMC12142849; doi:10.1186/s12864-025-11755-y)
Supplement: Supplementary file 5 — Supplementary Material 5. A summary of fold change values. [file 12864_2025_11755_MOESM5_ESM.xlsx]

## Sheet: Sheet1
Gene_ID Gene Symbol	BN_vs_KR	BU_vs_KR	PN_vs_KR	PU_vs_KR
AGAP000761 GSTT1	FC<2	NP	NP	FC<2
AGAP000818 CYP9K1	5.60414	5.67891	6.73252	5.49567
AGAP000877 CYP4G17	2.10553	2.50551	NP	NP
AGAP001039 CYP307A1	FC<2	FC<2	FC<2	FC<2
AGAP001374 TRIO-SGP	2.08896	3.0656	NP	NP
AGAP001864 CYP4H15	5.54172	9.35276	NP	NP
AGAP002196 CYP325G1	2.57587	NP	NP	NP
AGAP002726 CPR9	2.58217	4.18794	NP	NP
AGAP002862 CYP6AA1	4.28183	4.86299	NP	NP
AGAP002865 CYP6P3	5.88653	4.49527	4.5178	3.82229
AGAP002867 CYP6P4	8.57287	4.42323	NP	NP
AGAP002868 CYP6P1	3.19833	3.90502	NP	NP
AGAP003530 OBP6	FC<2	FC<2	FC<2	FC<2
AGAP003841 SG10	FC<2	FC<2	FC<2	FC<2
AGAP004163 GSTD7	3.46744	NP	NP	NP
AGAP004380 GSTD12	2.45419	3.58343	NP	NP
AGAP004382 GSTD3	3.89126	3.89013	NP	0.341159
AGAP004690 CPF3	FC<2	NP	FC<2	FC<2
AGAP005995 CPR138	FC<2	FC<2	NP	FC<2
AGAP006009 CPR30	4.79896	4.74807	NP	8.66507
AGAP006074 Obp71	FC<2	NP	NP	NP
AGAP006077 Obp51	FC<2	FC<2	FC<2	FC<2
AGAP006080 OBP54	FC<2	NP	FC<2	NP
AGAP006504 SG2b	FC<2	NP	NP	NP
AGAP006506 SG2	FC<2	NP	FC<2	FC<2
AGAP007287 OBP47	3.86238	7.02514	NP	2.9376
AGAP007907 salivaryKazal1	2.21101	2.25955	FC<2	NP
AGAP008020 CYP12F2	36.6389	57.1192	43.8043	57.1071
AGAP008212 CYP6M2	21.358	8.16225	4.56043	7.97858
AGAP008213 CYP6M3	2.21124	NP	NP	NP
AGAP008216 SG7	2.85497	3.80839	NP	NP
AGAP008217 CYP6Z3	11.9745	6.31485	7.50342	10.4081
AGAP008218 CYP6Z2	5.68175	3.15549	5.26204	5.24081
AGAP008219 CYP6Z1	4.06456	3.64587	3.82251	6.55017
AGAP008278 D7L1	4.71874	7.97794	FC<2	NP
AGAP008279 D7L2	3.68576	7.19135	FC<2	NP
AGAP008281 D7r4	2.96092	4.12708	FC<2	NP
AGAP008358 CYP4H17	8.2043	7.66216	NP	NP
AGAP009193 GSTE4	2.41296	2.9964	NP	NP
AGAP009194 GSTE2	28.3665	39.2611	3.07216	6.09098
AGAP009241 CYPP450 4C1-like	FC<2	NP	FC<2	FC<2
AGAP009246 CYP4C27	5.05599	5.53528	NP	2.64731
AGAP009790 CPAP3-B	6.87031	14.033	NP	NP
AGAP009922 salivary purine nucleosidase	3.10491	2.90384	NP	NP
AGAP010404 GSTS1	2.48535	4.46834	NP	NP
AGAP010961 CYP6AK1	FC<2	FC<2	FC<2	FC<2
AGAP012291 CYP9J3	FC<2	NP	NP	FC<2
AGAP012296 CYP9J5	FC<2	NP	NP	FC<2
AGAP012320 OBP25	2.35517	2.83248	NP	3.12427
AGAP012331 OBP29	FC<2	FC<2	FC<2	FC<2
AGAP012867 OBP	5.6899	4.97357	10.5427	NP
AGAP013128 CYP6AA2	2.08961	2.16818	NP	NP
AGAP028019 CYP4H18	7.04634	12.1364	NP	NP
AGAP000278 OBP9	NP	2.87981	NP	NP
AGAP000344 CPR127	NP	7.00476	NP	NP
AGAP000987 CPAP3-A1b	NP	2.98316	NP	NP
AGAP000988 CPAP3-A1c	NP	5.07145	NP	NP
AGAP001076 CYP4G16	NP	4.13403	NP	NP
AGAP001101 COEBE2O	NP	2.98666	NP	NP
AGAP001174 kDa salivary peptide	NP	2.31889	0.45685	NP
AGAP001409 OBP-antenNPl3	NP	2.64903	NP	NP
AGAP001556 OBP7	NP	2.30483	NP	NP
AGAP002138 CYP325H1	NP	5.17125	NP	NP
AGAP002195 CYP325F2	NP	2.72428	0.426768	NP
AGAP002206 CYP325D2	NP	2.5071	NP	NP
AGAP002417 CYP4AR1	NP	4.76863	NP	NP
AGAP002418 CYP4D15	NP	2.06677	NP	NP
AGAP002613 CPR8	NP	8.02486	NP	NP
AGAP002898 GSTZ1	NP	2.30203	NP	NP
AGAP002994 CPR10	NP	2.51616	NP	NP
AGAP003257 GSTU2	NP	4.3557	NP	NP
AGAP004665 CYPP450 306a1 isoform X2	NP	3.20577	NP	2.50008
AGAP005208 OBP20	NP	2.70425	NP	NP
AGAP005372 COEBE3C	NP	2.73297	FC<2	NP
AGAP005456 CPR15	NP	5.00144	NP	2.07462
AGAP005459 CPR16	NP	5.44749	NP	2.31897
AGAP005774 CYP49A1	NP	2.61378	NP	NP
AGAP006001 CPR26	NP	5.78861	NP	NP
AGAP006723 COEAE2G	NP	FC<2	NP	NP
AGAP007042 CPR62	NP	14.6099	NP	NP
AGAP007286 Obp48	NP	2.08161	NP	NP
AGAP008018 CYP12F4	NP	2.39723	NP	NP
AGAP008019 CYP12F3	NP	5.5505	NP	11.4868
AGAP008449 CPLCG5	NP	48.5608	NP	NP
AGAP009192 GSTE5	NP	2.12415	NP	NP
AGAP009374 CYP9M1	NP	4.07585	NP	NP
AGAP009868 CPR73	NP	21.8411	NP	NP
AGAP009874 CPR76	NP	8.33534	NP	3.32082
AGAP009879 CPR81	NP	4.55537	2.76897	2.20819
AGAP010077 CYP303A1	NP	275.832	359.751	NP
AGAP010414 CYP4C28	NP	5.79925	NP	NP
AGAP011368 OBP57	NP	2.35057	NP	NP
AGAP012466 CPR146	NP	9.16327	NP	NP
AGAP012957 CYP4D17	NP	3.55981	NP	NP
AGAP013511 CYP6AG2	NP	2.10442	NP	NP
AGAP028013 CPLCP25	NP	12.5955	NP	NP
AGAP028120 D7L3	NP	2.49326	FC<2	NP
AGAP006369 CPR144	NP	NP	2.55253	2.82876
AGAP009877 CPR79	NP	NP	FC<2	NP
AGAP000192 CYP4C26	NP	NP	FC<2	NP
AGAP000607 SG1c	NP	NP	3.82663	NP
AGAP000612 SG1	NP	NP	FC<2	FC<2
AGAP001189 Obp10	NP	NP	FC<2	FC<2
AGAP002419 CYP4D22	NP	NP	2.0049	0.403938
AGAP003568 COE22933	NP	NP	2.47226	NP
AGAP004271 COE	NP	NP	FC<2	NP
AGAP004378 GSTD11	NP	NP	FC<2	FC<2
AGAP005758 COEAE3D	NP	NP	2.60984	NP
AGAP005837 COEJHE5E	NP	NP	FC<2	NP
AGAP005992 CYP302A1	NP	NP	FC<2	NP
AGAP006000 CPR25	NP	NP	FC<2	FC<2
AGAP006075 OBP49	NP	NP	FC<2	NP
AGAP006283 CPR70	NP	NP	FC<2	0.148514
AGAP006507 SG3	NP	NP	FC<2	0.405605
AGAP006725 COEAE3H	NP	NP	FC<2	NP
AGAP006726 COEAE5G	NP	NP	4.26772	NP
AGAP006899 salivary secreted peptide	NP	NP	FC<2	FC<2
AGAP007480 CYP6AH1	NP	NP	FC<2	FC<2
AGAP008022 CYP12F1	NP	NP	3.06336	NP
AGAP008207 CYP6Y2	NP	NP	FC<2	NP
AGAP008209 CYP6M1	NP	NP	FC<2	FC<2
AGAP008215 SG7b	NP	NP	FC<2	FC<2
AGAP008280 D7r5	NP	NP	FC<2	FC<2
AGAP008282 D7r2	NP	NP	FC<2	NP
AGAP008283 D7r3	NP	NP	FC<2	FC<2
AGAP008284 D7r1	NP	NP	FC<2	NP
AGAP008444 CPLCG1	NP	NP	FC<2	FC<2
AGAP008447 CPLCG4	NP	NP	FC<2	NP
AGAP008782 kDa salivary	NP	NP	FC<2	FC<2
AGAP009758 CPLCP11	NP	NP	FC<2	FC<2
AGAP009759 CPLCP12	NP	NP	FC<2	FC<2
AGAP010123 CPR131	NP	NP	FC<2	FC<2
AGAP010887 CPR113	NP	NP	3.98787	2.83172
AGAP011509 COEunkn	NP	NP	FC<2	NP
AGAP012295 CYP9L1	NP	NP	FC<2	FC<2
AGAP013305 CYP4H25	NP	NP	FC<2	FC<2
AGAP013490 CYP4H24	NP	NP	2.16068	NP
AGAP028426 COE09941	NP	NP	FC<2	NP
AGAP000047 CPR130	NP	NP	NP	FC<2
AGAP000150 SG6	NP	NP	NP	FC<2
AGAP000548 SG1b	NP	NP	NP	FC<2
AGAP000820 CPR125	NP	NP	NP	FC<2
AGAP002429 CYP314A1	NP	NP	NP	FC<2
AGAP003066 CYP304B1	NP	NP	NP	FC<2
AGAP003308 CPAP3-C	NP	NP	NP	FC<2
AGAP003334 CPLCX2	NP	NP	NP	FC<2
AGAP004334 SG5	NP	NP	NP	FC<2
AGAP006228 COEAE2F	NP	NP	NP	FC<2
AGAP008214 CYP6M4	NP	NP	NP	FC<2
Table 4: Illustration of significantly DE genes of interest in NR-R and C-R pairwise comparison. BU=field population not exposed to insecticide; PU=Anopheles gambiae ss resistant colony not exposed insecticide; KIS=Kisumu Anopheles gambiae ss susceptible colony; BN=non-responders, localized in a transfluthrin treated area after diagnostic time of observation; KR=responders, repelled from transflu…
